# Supplementary material for: Green Fabrication of Phosphocreatine Intercalated Layered Double Hydroxides for Highly Efficient Flame-Retardant Epoxy Nanocomposites
Source: Polymers (Basel). 2026 Apr 30;18(9):1118. doi: 10.3390/polym18091118 (PMC13165554; doi:10.3390/polym18091118)
Supplement: Supplementary file 1 [file polymers-18-01118-s001.zip]

Archive with 1 entries (1 files):
- polymers-4235725-supplementary.pdf
